# Supplementary material for: Fact or fiction — Exploring resident mesenchymal stem cells in abdominal aortic aneurysm from multiple perspectives
Source: Genes Dis. 2024 Jan 14;12(1):101210. doi: 10.1016/j.gendis.2024.101210 (PMC11472224; doi:10.1016/j.gendis.2024.101210)
Supplement: Multimedia component 3 [file mmc3.xlsx]

## Sheet: Sheet1
Table S2: Baseline Characteristics of Patients in the Study
NO.	Age(Years)	Gender (Male/Female)	Diagnosis	Maximum aortc diameter (MM)	Rupture	Symptomatic	Smoking status(Years)	Hypertension	HF/IHD	COPD	Diabetes	Previous surgical history	scRNA-seq	IHC
1	61	M	AAA	51	No	No	40	No	No	No	No	No	Yes	Yes
2	52	M	AAA	55	No	No	30	No	No	No	No	No	Yes	Yes
3	67	M	RAAA	90	Yes	Yes	30	Yes	No	No	No	No	Yes	Yes
4	54	F	AAA	55	No	No	No	No	No	No	No	No	Yes	Yes
5	65	M	AAA	92	No	No	40	Yes	No	No	No	No	Yes	Yes
6	71	M	RAAA	103	Yes	Yes	No	Yes	IHD	No	No	PCI	Yes	Yes
7	62	M	AAA	62	No	No	No	Yes	No	No	No	No	No	Yes
8	64	M	RAAA	120	Yes	Yes	No	Yes	No	No	No	No	No	Yes
9	56	F	AAA	57	No	No	No	No	No	No	No	No	No	Yes
10	50	M	AAA	64	No	No	No	Yes	No	No	No	No	No	Yes
11	63	M	RAAA	98	Yes	Yes	30	Yes	No	No	No	No	No	Yes
12	59	F	AAA	68	No	No	No	No	No	No	No	No	No	Yes
AAA, abdominal aortic aneurysm; RAAA, rupture abdominal aortic aneurysm; HF, heart failure; IHD, ischemic heart disease; PCI, Percutaneous Coronary Intervention;
COPD, chronic obstructive pulmonary disease; scRNA-seq, single-cell RNA sequencing; IHC, immunohistochemistry; F, female; M, male.
